# Supplementary material for: Glycovariant-based lateral flow immunoassay to detect ovarian cancer–associated serum CA125
Source: Commun Biol. 2020 Aug 21;3:460. doi: 10.1038/s42003-020-01191-x (PMC7442799; doi:10.1038/s42003-020-01191-x)
Supplement: Supplementary file 2 — Supplementary Data 1 [file 42003_2020_1191_MOESM2_ESM.xlsx]

## Sheet: Source Data copy
Category	IA	LF
0	12.7	2993
0	19.9	1481
0	11.9	897
0	7.5	1080
0	14	2237
0	18.4	1887
0	9.5	1669
0	15.7	1196
0	10.5	1622
0	10.8	4055
0	8.1	1292
0	5.6	1681
0	7.6	2798
0	8.6	1908
0	13	1884
0	14.2	1598
0	10.3	3812
0	18.3	7760
0	12.4	1292
0	9.1	1621
0	9	1900
0	7.3	1978
0	14.3	1287
0	8.2	2075
0	12.4	3808
0	8.6	1483
0	10.8	1248
0	10.2	2439
0	7.7	2101
0	10.4	2698
0	13.1	6573
0	8.8	2385
0	8.4	2105
0	10.6	6236
0	7.6	5704
0	7.6	1409
0	14	8012
0	11.5	850
0	7.6	1048
0	7.6	2414
0	38	1462
0	38.3	2044
0	42.1	3717
0	44.7	7030
0	47.9	1467
0	50.2	1427
0	53.9	1615
0	57.3	32059
0	61.7	2392
0	63	1959
0	63.6	1813
0	68.1	1509
0	69.1	6679
0	69.4	2450
0	69.6	3330
0	69.7	1982
0	83	2439
0	91.7	6271
0	93.2	5076
0	98.1	2284
0	99.3	1375
0	105	1380
0	105.8	1909
0	107.7	3778
0	115	4553
0	116.6	2137
0	119.7	1625
0	132	1655
0	167.6	5981
0	205.6	5266
1	125	22186
1	181	5339
1	57	19377
1	83	9037
1	37	21081
1	67	2873
1	196	2192
1	37	28514
1	73	52029
1	126	16955
1	115	40964
1	194	31944
1	117.6	5046
1	110	12931
1	54	8491
1	126	13668
1	61	63326
1	66	19569
1	112	32696
1	49	4380
1	166	19653
1	35	11688
1	229	15618
1	35	20486
1	73	2838
1	41	3522
1	67	1266
1	67	10582
1	109	8087
1	136	44887
1	36	1742
1	176	16685
